# Supplementary material for: Cells from discarded dressings differentiate chronic from acute wounds in patients with Epidermolysis Bullosa
Source: Sci Rep. 2020 Sep 15;10:15064. doi: 10.1038/s41598-020-71794-1 (PMC7492213; doi:10.1038/s41598-020-71794-1)
Supplement: Supplementary file 2 — Supplementary Tables [file 41598_2020_71794_MOESM2_ESM.xlsx]

## Sheet: Table S1
Supplementary Table 1: Patient and dressing details. n.a. = not available; DDEB, dominant dystrophic EB; RDEB, recessive dystrophic EB; JEB, junctional EB; Gen intermed, generalized intermediate; Gen sev, generalized severe.
Patient from	Sample ID	Patient ID	Sample taken on	EB type	Age of the patient (years)	Days to be processed (Where)	Wound age	Bandage type (directly on wound)	Dressing on the wound (days)	Wound area (cm2)	total viable cells (x106)	Culture results	gDNA isolation from	FACS Data	Mutation 1	Mutation 2	Gene	Clinical Diagnosis
USA	TJU1	BA001	2016-04-01	RDEB	n.a.	2 (USA)	n.a.	n.a.	n.a.	n.a.	n.a.	Recovery of highly proliferative cells	adherent cells	--	c.1837C>T	c.5047C>T	COL7A1	RDEB Gen sev
USA	TJU2	BA002	2016-06-01	RDEB	n.a.	1 (USA)	n.a.	n.a.	n.a.	n.a.	n.a.	Recovery of highly proliferative cells	adherent cells	--	c.4172dupC	c.4188_4189insTGGAACA	COL7A1	RDEB Gen sev
USA	TJU3	BA003	2016-06-01	RDEB	17	4 (USA)	n.a.	n.a.	n.a.	n.a.	n.a.	Recovery of highly proliferative cells	--	--	n.a.	n.a.	COL7A1	RDEB Gen sev
Chile	pEB255W1	pEB255	2017-03-01	RDEB	1 month	4 (USA)	17 days	Xeroform	3	n.a.	28.2	Recovery of highly proliferative cells	adherent cells	--	c.6527dupC	c.6527dupC	COL7A1	RDEB Gen intermed
Chile	pEB255W2	pEB255	2017-03-01	RDEB	1 month	4 (USA)	17 days	Xeroform	3	n.a.	44.4	Recovery of highly proliferative cells	--	--	c.6527dupC	c.6527dupC	COL7A1	RDEB Gen intermed
Chile	pEB255W3	pEB255	2017-03-01	RDEB	1 month	4 (USA)	17 days	Xeroform	3	n.a.	3.3	No growth	--	--	c.6527dupC	c.6527dupC	COL7A1	RDEB Gen intermed
Chile	pEB12W1_1	pEB12	2017-11-01	RDEB	34	6 (USA)	1 month	Xeroform	1	n.a.	3.75	No growth	freshly isolated cells	--	c.6527dupC	c.6527dupC	COL7A1	RDEB Gen sev
Chile	pEB12W2_1	pEB12	2017-11-01	RDEB	34	6 (USA)	2-3 months	Xeroform	1	n.a.	6	No growth	--	--	c.6527dupC	c.6527dupC	COL7A1	RDEB Gen sev
Chile	pEB212W1	pEB212	2017-11-01	RDEB	67	5 (USA)	1.5 months	Xeroform	1	n.a.	only corneocytes	No growth	--	--	c.6527dupC	unknown	COL7A1	RDEB Pretibial
Chile	pEB212W2	pEB212	2017-11-01	RDEB	67	5 (USA)	3 weeks	Xeroform	1	n.a.	only corneocytes	No growth	--	--	c.6527dupC	unknown	COL7A1	RDEB Pretibial
Chile	pEB126W1_1	pEB126	2017-11-01	RDEB	21	3 (USA)	3 days	Jelonet	1	n.a.	8.5	--	freshly isolated cells	--	c.6527dupC	c.7708delG	COL7A1	RDEB Gen sev
Chile	pEB126W1_2	pEB126	2018-09-01	RDEB	21	3 (USA)	10 days	Xeroform	2	n.a.	3.5	No growth	--	--	c.6527dupC	c.7708delG	COL7A1	RDEB Gen sev
Chile	pEB127W1_1	pEB127	2018-09-01	RDEB	23	3 (USA)	14 days	Xeroform	2	n.a.	6.875	Discarded due to contamination	--	--	c.6527dupC	c.7708delG	COL7A1	RDEB Gen sev
Chile	pEB110W1	pEB110	2018-09-01	RDEB	27	2 (USA)	7 days	Mepilex Transfer	1	13.2	2.375	No growth	--	--	c.6527dupC	c.5532+1G>T	COL7A1	RDEB Gen intermed
Chile	pEB219W1	pEB219	2018-09-01	RDEB	13	2 (USA)	4-5 months	Mepilex Ag	1	58.2	4.5	Discarded due to contamination	--	--	c.6527dupC	c.6527dupC	COL7A1	RDEB Gen sev
Chile	pEB1W1_1	pEB1	2018-09-01	RDEB	25	7 (USA)	2 months	Xeroform	1	n.a.	52.125	Discarded due to contamination	--	--	c.6527dupC	c.6527dupC	COL7A1	RDEB Gen sev
Chile	pEB1W3_1	pEB1	2018-09-01	RDEB	25	7 (USA)	years	Xeroform	1	n.a.	107.25	Discarded due to contamination	--	--	c.6527dupC	c.6527dupC	COL7A1	RDEB Gen sev
Chile	pEB210W1	pEB210	2018-11-01	RDEB	17	0 (Chile)	3 days	Xeroform	1	n.a.	105.5	--	--	--	c.7708delG	c.7708delG	COL7A1	RDEB Gen sev
Chile	pEB210W2	pEB210	2018-11-01	RDEB	17	0 (Chile)	3 days	Jelonet	1	n.a.	13.8	--	--	--	c.7708delG	c.7708delG	COL7A1	RDEB Gen sev
Chile	pEB256W1	pEB256	2018-11-01	JEB	2	0 (Chile)	>3 months	Polymem	0.208333	n.a.	65	--	--	--	c.3228+1G>A	c.2975delT	LAMB3	JEB Gen sev
Chile	pEB256W2	pEB256	2018-11-01	JEB	2	0 (Chile)	>3 months	Polymem	1	n.a.	35.4	--	--	--	c.3228+1G>A	c.2975delT	LAMB3	JEB Gen sev
Chile	pEB256W3	pEB256	2018-11-01	JEB	2	0 (Chile)	>3 months	Polymem	1	n.a.	129.8	--	--	--	c.3228+1G>A	c.2975delT	LAMB3	JEB Gen sev
Chile	pEB256W4	pEB256	2018-11-01	JEB	2	0 (Chile)	>3 months	Polymem	0.208333	n.a.	91.6	--	--	--	c.3228+1G>A	c.2975delT	LAMB3	JEB Gen sev
Chile	pEB126W1_2	pEB126	2018-11-01	RDEB	23	0 (Chile)	14 days	Xeroform	2	n.a.	23	--	--	--	c.6527dupC	c.7708delG	COL7A1	RDEB Gen sev
Chile	pEB126W2_2	pEB126	2018-11-01	RDEB	23	0 (Chile)	21 days	Xeroform	2	n.a.	34	--	--	--	c.6527dupC	c.7708delG	COL7A1	RDEB Gen sev
Chile	pEB127W1_2	pEB127	2018-11-01	RDEB	23	0 (Chile)	7 days	Xeroform	2	n.a.	24	--	--	--	c.6527dupC	c.7708delG	COL7A1	RDEB Gen sev
Chile	pEB127W2_2	pEB127	2018-11-01	RDEB	23	0 (Chile)	14 days	Xeroform	2	n.a.	17	--	--	--	c.6527dupC	c.7708delG	COL7A1	RDEB Gen sev
Chile	pEB1W1_2	pEB1	2018-12-01	RDEB	24	4 (USA)	3 months	Mepilex Ag	1	n.a.	no cells isolated	--	--	--	c.6527dupC	c.6527dupC	COL7A1	RDEB Gen sev
Chile	pEB1W2_2	pEB1	2018-12-01	RDEB	24	4 (USA)	years	Mepilex Ag	1	n.a.	no cells isolated	--	--	--	c.6527dupC	c.6527dupC	COL7A1	RDEB Gen sev
Chile	pEB12W1_2	pEB12	2019-03-01	RDEB	35	0 (Chile)	2 weeks	UrgoTul Ag	2	2.3	no cells isolated	--	--	--	c.6527dupC	c.6527dupC	COL7A1	RDEB Gen sev
Chile	pEB161W1	pEB161	2019-03-01	RDEB	3	0 (Chile)	2 days	Xeroform	1	20.6	46	--	--	--	c.6527dupC	c.6527dupC	COL7A1	RDEB Gen sev
Chile	pEB107W1	pEB107	2019-04-01	RDEB	21	1 (Chile)	1 week	Jelonet	2	12.8	12.3	--	--	--	c.6527dupC	c.6527dupC	COL7A1	RDEB Gen sev
Chile	pEB107W2	pEB107	2019-04-01	RDEB	21	1 (Chile)	2-3 weeks	Jelonet	2	10.5	44.06	--	--	--	c.6527dupC	c.6527dupC	COL7A1	RDEB Gen sev
Chile	pEB107W3	pEB107	2019-04-01	RDEB	21	1 (Chile)	2-3 weeks	Jelonet	2	17.8	60	--	--	--	c.6527dupC	c.6527dupC	COL7A1	RDEB Gen sev
Chile	pEB2W1_1	pEB2	2019-04-01	RDEB	17	n.a.	2 weeks	Xeroform	3	3.4	n.a.	--	--	--	c.6527dupC	c.6527dupC	COL7A1	RDEB Gen sev
Chile	pEB2W2_1	pEB2	2019-04-01	RDEB	17	n.a.	2 months	Xeroform	2	2.4	n.a.	--	--	--	c.6527dupC	c.6527dupC	COL7A1	RDEB Gen sev
Chile	pEB216W1	pEB216	2019-04-01	RDEB	23	1 (Chile)	years	Xeroform	1	n.a.	129	Discarded due to contamination	--	yes	c.6527dupC	c.7708delG	COL7A1	RDEB Gen sev
Chile	pEB216W2	pEB216	2019-04-01	RDEB	23	1 (Chile)	years	Xeroform	1	n.a.	26	Discarded due to contamination	--	yes	c.6527dupC	c.7708delG	COL7A1	RDEB Gen sev
Chile	pEB85W1_1	pEB85	2019-05-01	JEB	9	1 (Chile)	>3 months	Xeroform	3	3.1	n.a.	No growth	--	--	c.3228+1G>A	c.3228+1G>A	LAMB3	JEB Gen sev
Chile	pEB85W2_1	pEB85	2019-05-01	JEB	9	1 (Chile)	>3 months	Xeroform	3	21.4	n.a.	Recovery of highly proliferative cells	--	--	c.3228+1G>A	c.3228+1G>A	LAMB3	JEB Gen sev
Chile	pEB278W1_1	pEB278	2019-06-01	JEB	1 month	1 (Chile)	14 days	Polymem	1	n.a.	140	No growth	--	yes	c.3228+1G>A	c.3228+1G>A	LAMB3	JEB, too early to define a subtype
Chile	pEB29W1	pEB29	2019-06-01	RDEB	12	1 (Chile)	years	Xeroform	4	n.a.	8.1	Discarded due to contamination	--	--	c.7708delG	c.7708delG	COL7A1	RDEB Gen sev
Chile	pEB278W1_2	pEB278	2019-06-01	JEB	1 month	1 (Chile)	5 days	Mepilex Transfer	8 hours	n.a.	no cells isolated	--	--	--	c.3228+1G>A	c.3228+1G>A	LAMB3	JEB, too early to define a subtype
Chile	pEB278W2_2	pEB278	2019-06-01	JEB	1 month	1 (Chile)	20 days	Polymem	4 hours	n.a.	no cells isolated	--	--	--	c.3228+1G>A	c.3228+1G>A	LAMB3	JEB, too early to define a subtype
Chile	pEB85W1_2	pEB85	2019-06-01	JEB	9	1 (Chile)	>3 months	Xeroform	2	n.a.	2.6	Discarded due to contamination	--	--	c.3228+1G>A	c.3228+1G>A	LAMB3	JEB Gen sev
Chile	pEB85W2_2	pEB85	2019-06-01	JEB	9	1 (Chile)	>3 months	Xeroform	2	n.a.	66.7	Discarded due to contamination	--	--	c.3228+1G>A	c.3228+1G>A	LAMB3	JEB Gen sev
Chile	pEB85W1+2	pEB85	2019-06-01	JEB	9	0 (Chile)	>3 months	Polymem	2	n.a.	620	Discarded due to contamination	--	yes	c.3228+1G>A	c.3228+1G>A	LAMB3	JEB Gen sev
Chile	pEB251W1+2	pEB251	2019-06-01	RDEB	2	1 (Chile)	2-3 weeks	Polymem	2	n.a.	58	Discarded due to contamination	--	yes	c.6527dupC	c.7708delG	COL7A1	RDEB Gen sev
Chile	pEB207W1	pEB207	2019-06-01	RDEB	10	1 (Chile)	2-3 weeks	Mepilex Transfer	2	n.a.	450	Discarded due to contamination	--	yes	c.6527dupC	c.7708delG	COL7A1	RDEB Gen sev
Chile	pEB207W2	pEB207	2019-06-01	RDEB	10	1 (Chile)	years	Xeroform	2	n.a.	83	Recovery of highly proliferative cells	--	yes	c.6527dupC	c.7708delG	COL7A1	RDEB Gen sev
Chile	pEB131W1	pEB131	2019-06-01	JEB	10	1 (Chile)	7 days	Xeroform	2	n.a.	99	Discarded due to contamination	--	yes	c.3228+1G>A	c.823-1G>A	LAMB3	JEB Gen sev
Chile	pEB131W2	pEB131	2019-06-01	JEB	10	1 (Chile)	years	Xeroform	2	n.a.	154	No growth	--	yes	c.3228+1G>A	c.823-1G>A	LAMB3	JEB Gen sev
Chile	pEB278W1_3	pEB278	2019-07-01	JEB	1 month	1 (Chile)	30 days	Xeroform	1	0.8	34.8	No growth	--	--	c.3228+1G>A	c.3228+1G>A	LAMB3	JEB, too early to define a subtype
Chile	pEB278W2_3	pEB278	2019-07-01	JEB	1 month	1 (Chile)	21 days	Xeroform	1	6.6	16.1	Discarded due to contamination	--	--	c.3228+1G>A	c.3228+1G>A	LAMB3	JEB, too early to define a subtype
Chile	pEB278W3_3	pEB278	2019-07-01	JEB	1 month	1 (Chile)	1-2 weeks	Xeroform	1	10.4	20.4	No growth	--	--	c.3228+1G>A	c.3228+1G>A	LAMB3	JEB, too early to define a subtype
Chile	pEB278W4_3	pEB278	2019-07-01	JEB	1 month	1 (Chile)	7 days	Xeroform	1	0.4	11.25	No growth	--	--	c.3228+1G>A	c.3228+1G>A	LAMB3	JEB, too early to define a subtype
Chile	pEB220W1_1	pEB220	2019-07-01	JEB	5	2 (Chile)	8 months	Polymem	0.125	1.6	2.6	Discarded due to contamination	--	yes	c.3228+1G>A	c.3228+1G>A	LAMB3	JEB Gen sev
Chile	pEB220W2_1	pEB220	2019-07-01	JEB	5	2 (Chile)	years	Polymem	0.125	40.7	10.3	Discarded due to contamination	--	yes	c.3228+1G>A	c.3228+1G>A	LAMB3	JEB Gen sev
Chile	pEB220W3_1	pEB220	2019-07-01	JEB	5	2 (Chile)	10 days	Mepilex Transfer	2	5.7	0.361	No growth	--	yes	c.3228+1G>A	c.3228+1G>A	LAMB3	JEB Gen sev
Chile	pEB220W4_1	pEB220	2019-07-01	JEB	5	2 (Chile)	8 days	Mepilex Transfer	2	8.5	0.417	No growth	--	yes	c.3228+1G>A	c.3228+1G>A	LAMB3	JEB Gen sev
Chile	pEB2W1_2	pEB2	2019-08-01	RDEB	17	1 (Chile)	2 months	Xeroform	2	8.1	19.4	Recovery of highly proliferative cells	--	--	c.6527dupC	c.6527dupC	COL7A1	RDEB Gen sev
Chile	pEB2W2_2	pEB2	2019-08-01	RDEB	17	1 (Chile)	3 weeks	Xeroform	2	9.9	12.5	Recovery of highly proliferative cells	--	--	c.6527dupC	c.6527dupC	COL7A1	RDEB Gen sev
Chile	pEB2W3_2	pEB2	2019-08-01	RDEB	17	1 (Chile)	10 days	Xeroform	2	10.6	80	Recovery of highly proliferative cells	--	--	c.6527dupC	c.6527dupC	COL7A1	RDEB Gen sev
Chile	pEB2W4_2	pEB2	2019-08-01	RDEB	17	1 (Chile)	2 days	Xeroform	2	3.8	65	Recovery of highly proliferative cells	--	--	c.6527dupC	c.6527dupC	COL7A1	RDEB Gen sev
Chile	pEB278W1_4	pEB278	2019-08-01	JEB	2 months	1 (Chile)	1 week	Polymem	1	0.8	0.21	No growth	--	--	c.3228+1G>A	c.3228+1G>A	LAMB3	JEB, too early to define a subtype
Chile	pEB12W1_3	pEB12	2019-08-01	RDEB	36	1 (Chile)	>5 years	Xeroform	2	6.3	25	No growth	--	--	c.6527dupC	c.6527dupC	COL7A1	RDEB Gen sev
Chile	pEB12W2_3	pEB12	2019-08-01	RDEB	36	1 (Chile)	>5 years	Xeroform	2	24.2	79.7	No growth	--	--	c.6527dupC	c.6527dupC	COL7A1	RDEB Gen sev
Chile	pEB12W3_3	pEB12	2019-08-01	RDEB	36	1 (Chile)	1 week	Xeroform	2	9.4	123.4	No growth	--	--	c.6527dupC	c.6527dupC	COL7A1	RDEB Gen sev
Chile	pEB12W4_3	pEB12	2019-08-01	RDEB	36	1 (Chile)	2 weeks	Xeroform	2	5.1	47.9	No growth	--	--	c.6527dupC	c.6527dupC	COL7A1	RDEB Gen sev
Chile	pEB1W1_3	pEB1	2019-08-01	RDEB	25	1 (Chile)	>1 year	Mepilex Transfer	1	24.9	22.1	No growth	--	--	c.6527dupC	c.6527dupC	COL7A1	RDEB Gen sev
Chile	pEB1W2_3	pEB1	2019-08-01	RDEB	25	1 (Chile)	>1 year	Xeroform	1	18.7	19.1	No growth	--	--	c.6527dupC	c.6527dupC	COL7A1	RDEB Gen sev
Chile	pEB1W3_3	pEB1	2019-08-01	RDEB	25	1 (Chile)	14 days	Xeroform	1	4.4	9.3	No growth	--	--	c.6527dupC	c.6527dupC	COL7A1	RDEB Gen sev
Chile	pEB1W4_3	pEB1	2019-08-01	RDEB	25	1 (Chile)	14 days	Xeroform	1	8.9	38.6	No growth	--	--	c.6527dupC	c.6527dupC	COL7A1	RDEB Gen sev
Chile	pEB69W1	pEB69	2019-09-01	RDEB	23	1 (Chile)	2 years	Polymem	3	4.4	91	No growth	--	--	c.6527dupC	c.6527dupC	COL7A1	RDEB Gen sev
Chile	pEB69W2	pEB69	2019-09-01	RDEB	23	1 (Chile)	2-3 years	Polymem	2	12.2	128.3	No growth	--	--	c.6527dupC	c.6527dupC	COL7A1	RDEB Gen sev
Chile	pEB69W3	pEB69	2019-09-01	RDEB	23	1 (Chile)	7 days	Mepilex Transfer	1	1.7	0.21	No growth	--	--	c.6527dupC	c.6527dupC	COL7A1	RDEB Gen sev
Chile	pEB69W4	pEB69	2019-09-01	RDEB	23	1 (Chile)	4 days	Mepilex Transfer	1	6.7	11	No growth	--	--	c.6527dupC	c.6527dupC	COL7A1	RDEB Gen sev
Chile	pEB220W1_2	pEB220	2019-09-01	JEB	5	1 (Chile)	5 years	Polymem	1	24.5	91	Recovery of highly proliferative cells	--	--	c.3228+1G>A	c.3228+1G>A	LAMB3	JEB Gen sev
Chile	pEB220W2_2	pEB220	2019-09-01	JEB	5	1 (Chile)	1 year 6 months	Polymem	1	3.1	57.6	Recovery of highly proliferative cells	--	--	c.3228+1G>A	c.3228+1G>A	LAMB3	JEB Gen sev
Chile	pEB220W3_2	pEB220	2019-09-01	JEB	5	1 (Chile)	5 days	Polymem	1	13.4	63.8	Recovery of highly proliferative cells	--	--	c.3228+1G>A	c.3228+1G>A	LAMB3	JEB Gen sev
Chile	pEB220W4_2	pEB220	2019-09-01	JEB	5	1 (Chile)	10 days	Polymem	1	9.5	57.6	Recovery of highly proliferative cells	--	--	c.3228+1G>A	c.3228+1G>A	LAMB3	JEB Gen sev
Chile	pEB54W1	pEB54	2019-09-01	RDEB	20	1 (Chile)	3 months	Jelonet	2	0.9	15.9	n.a.	--	--	c.6527dupC	c.6527dupC	COL7A1	RDEB Gen sev
Chile	pEB54W2	pEB54	2019-09-01	RDEB	20	1 (Chile)	2 months	Jelonet	2	1.1	27.4	n.a.	--	--	c.6527dupC	c.6527dupC	COL7A1	RDEB Gen sev
Chile	pEB54W3	pEB54	2019-09-01	RDEB	20	1 (Chile)	10 days	Jelonet	2	7.8	33.7	Recovery of highly proliferative cells	--	--	c.6527dupC	c.6527dupC	COL7A1	RDEB Gen sev
Chile	pEB54W4	pEB54	2019-09-01	RDEB	20	1 (Chile)	5 days	Jelonet	2	3.9	29.9	Recovery of highly proliferative cells	--	--	c.6527dupC	c.6527dupC	COL7A1	RDEB Gen sev
Chile	pEB218W1	pEB218	2019-09-01	RDEB	20	1 (Chile)	3 months	UrgoTul Ag	10 hours	3.8	0.47	n.a.	--	--	c.6527dupC	c.6527dupC	COL7A1	RDEB Gen sev
Chile	pEB218W2	pEB218	2019-09-01	RDEB	20	1 (Chile)	1 week	Adaptic	10 hours	5.8	20	n.a.	--	--	c.6527dupC	c.6527dupC	COL7A1	RDEB Gen sev
Chile	pEB218W3	pEB218	2019-09-01	RDEB	20	1 (Chile)	1 week	Adaptic	10 hours	5.4	32.7	Recovery of highly proliferative cells	--	--	c.6527dupC	c.6527dupC	COL7A1	RDEB Gen sev
Chile	pEB218W4	pEB218	2019-09-01	RDEB	20	1 (Chile)	2 days	Adaptic	10 hours	11.7	24	Recovery of highly proliferative cells	--	--	c.6527dupC	c.6527dupC	COL7A1	RDEB Gen sev
Chile	pEB208W1	pEB208	2019-10-01	JEB	10	1 (Chile)	9 years	Mepilex	2	15.1	171.3	n.a.	--	--	c.3228+1G>A	c.3228+1G>A	LAMB3	JEB Gen intermed
Chile	pEB208W2	pEB208	2019-10-01	JEB	10	1 (Chile)	9 years	Mepilex	2	17.7	131.1	n.a.	--	--	c.3228+1G>A	c.3228+1G>A	LAMB3	JEB Gen intermed
Chile	pEB208W3	pEB208	2019-10-01	JEB	10	1 (Chile)	14 days	Mepilex Transfer	1	3.3	57.1	n.a.	--	--	c.3228+1G>A	c.3228+1G>A	LAMB3	JEB Gen intermed
Chile	pEB166W1	pEB166	2019-10-01	JEB	14	1 (Chile)	>10 years	Xeroform	1	18.1	106.7	n.a.	--	--	c.3228+1G>A	c.3228+1G>A	LAMB3	JEB Gen intermed
Chile	pEB166W2	pEB166	2019-10-01	JEB	14	1 (Chile)	1 month	Polymem	1	45.4	102.6	n.a.	--	--	c.3228+1G>A	c.3228+1G>A	LAMB3	JEB Gen intermed
Austria	201810135	2009018	2018-09-01	RDEB	11	1 (Austria)	n.a.	UrgoTül	n.a.	n.a.	0.4	--	--	--	c.4027C>T	c. 682+1G>A	COL7A1	RDEB Gen sev
Austria	201810136	2009018	2018-09-01	RDEB	11	1 (Austria)	n.a.	UrgoTül	n.a.	n.a.	0.048	--	--	--	c.4027C>T	c. 682+1G>A	COL7A1	RDEB Gen sev
Austria	201810142	2007005	2018-10-01	JEB	54	1 (Austria)	1 month	Mepilex lite	2	n.a.	no cells isolated	--	--	--	c.1903C>T	c.3009C>T	LAMB3	JEB Gen intermed
Austria	201810138	2011025	2018-10-01	RDEB	7	1 (Austria)	3-4 days	UrgoTül	1	n.a.	no cells isolated	--	--	--	c.425A>G	c.497dupA	COL7A1	RDEB Gen sev
Austria	201810147	2007042	2018-10-01	DDEB	77	1 (Austria)	2 weeks	Mepilex	1	n.a.	0.12	--	--	--	c.6127G>A		COL7A1	DDEB Pretibial
Austria	201810148	2007068	2018-10-01	RDEB	32	1 (Austria)	4 months	Mepilex	few hours	n.a.	0.025	--	--	--	c.425A>G	c.6022C>T	COL7A1	RDEB Gen intermed
Austria	201810149	2007012	2018-10-01	RDEB	26	1 (Austria)	1 month	UrgoTül	1	n.a.	6.27	--	--	--	c.6081delC	c.6081delC	COL7A1	RDEB Gen sev
Austria	201810154	2007035	2018-10-01	RDEB	24	1 (Austria)	2 months	UrgoTül	1	n.a.	no cells isolated	--	--	--	c.4018C>T	c.6994C>T	COL7A1	RDEB Gen sev
Austria	201810157	2007035	2018-10-01	RDEB	24	1 (Austria)	2 weeks	UrgoTül	1	n.a.	1.18	--	--	--	c.4018C>T	c.6994C>T	COL7A1	RDEB Gen sev
Austria	201810155	2007111	2018-10-01	RDEB	19	1 (Austria)	1 week	UrgoTul Ag	2	n.a.	126	--	--	--	c.425A>G	c.4027C>T	COL7A1	RDEB Gen sev
Austria	201810156	2007289	2018-10-01	RDEB	12	1 (Austria)	2 weeks	Mepitel	few hours	n.a.	0.03	--	--	--	c.4119+G>C	8523del14	COL7A1	RDEB Gen sev
Austria	2018024	2018024	2018-11-01	JEB	1 month	1 (Austria)	18 days	UrgoTül	1	n.a.	no cells isolated	--	--	--	c.1903C>T	c.1903C>T	LAMB3	JEB Gen sev
Austria	201810159	2007112	2018-11-01	RDEB	23	1 (Austria)	4-5 days	Mepilex transfer	1	n.a.	0.85	--	--	--	c.976+4A>C	976+4A>C	COL7A1	RDEB Gen sev
Austria	201810160	2018025	2018-11-01	RDEB	20	1 (Austria)	4-5 weeks	Adaptic	few hours	n.a.	1.55	--	--	--	n.a.	n.a.	COL7A1	RDEB Gen sev
Austria	201810161	2018025	2018-11-01	RDEB	20	1 (Austria)	6-8 weeks	Adaptic	few hours	n.a.	0.385	--	--	--	n.a.	n.a.	COL7A1	RDEB Gen sev
Austria	20190107	2017022	2019-01-01	RDEB	1	1 (Austria)	2 weeks	UrgoTül	2	n.a.	11	--	--	--	c.425A>G	c.425A>G	COL7A1	RDEB Gen sev
Austria	20190206_1	2016014_1	2019-02-01	RDEB	11	1 (Austria)	11 years	UrgoTül	1	n.a.	9.5	--	--	--	n.a.	n.a.	COL7A1	RDEB Gen sev
Austria	20190206_2	2016014_2	2019-02-01	RDEB	11	1 (Austria)	11 years	UrgoTül	1	n.a.	0.73	--	--	--	n.a.	n.a.	COL7A1	RDEB Gen sev
Austria	20190219	4261163	2019-02-01	RDEB	2 months	1 (Austria)	1 week	Mepilex	1	n.a.	no cells isolated	--	--	--	n.a.	n.a.	COL7A1	RDEB Gen sev
Austria	201910170_1	2007094	2019-03-01	RDEB	35	1 (Austria)	n.a.	n.a.	1	n.a.	0.1	--	--	--	c.8440C>T	c.8440C>T	COL7A1	RDEB Gen sev
Austria	201910170_2	2007094	2019-03-01	RDEB	35	1 (Austria)	n.a.	n.a.	1	n.a.	4.4	--	--	--	c.8440C>T	c.8440C>T	COL7A1	RDEB Gen sev
Austria	201910174_1	2017021	2019-03-01	RDEB	14	1 (Austria)	chronic	Mepitel	1	n.a.	0.13	--	--	--	n.a.	n.a.	COL7A1	RDEB Gen intermed
Austria	201910174_2	2017021	2019-03-01	RDEB	14	1 (Austria)	chronic	Mepitel	1	n.a.	2.3	--	--	--	n.a.	n.a.	COL7A1	RDEB Gen intermed
Austria	201910180_1	2007184	2019-03-01	RDEB	16	1 (Austria)	3 years	Mepilex	few hours	n.a.	0.26	--	--	--	c.425A>G	c.682+5G>A	COL7A1	RDEB Gen sev
Austria	201910180_2	2007184	2019-03-01	RDEB	16	1 (Austria)	3 years	Mepitel	few hours	n.a.	0.13	--	--	--	c.425A>G	c.682+5G>A	COL7A1	RDEB Gen sev
Austria	201910180_3	2007184	2019-03-01	RDEB	16	1 (Austria)	2 months	Mepitel	few hours	n.a.	0.3	--	--	--	c.425A>G	c.682+5G>A	COL7A1	RDEB Gen sev
Austria	201910207	2007012	2019-04-01	RDEB	26	1 (Austria)	6 months	Mepitel	1	n.a.	56.8	--	--	--	c.6081delC	c.6081delC	COL7A1	RDEB Gen sev
Austria	201910208	2007012	2019-04-01	RDEB	26	1 (Austria)	2 months	Mepitel	1	n.a.	58.4	--	--	--	c.6081delC	c.6081delC	COL7A1	RDEB Gen sev
Austria	201910215_1	2007298	2019-04-01	JEB	12	1 (Austria)	4-5 years	UrgoTül	1	n.a.	2.7	--	--	--	c.1306G>A	c.2407G>T	COL17A1	JEB Gen intermed
Austria	201910215_2	2007298	2019-04-01	JEB	12	1 (Austria)	4-5 years	UrgoTül	1	n.a.	0.44	--	--	--	c.1306G>A	c.2407G>T	COL17A1	JEB Gen intermed
Austria	201910218_1	2007087	2019-04-01	RDEB	20	4 hours (Austria)	5 days	UrgoTül	few hours	n.a.	37	--	--	--	c.344insG	c.1488delT	COL7A1	RDEB Gen sev
Austria	201910218_2	2007087	2019-04-01	RDEB	20	4 hours (Austria)	5 days	UrgoTül	few hours	n.a.	37	--	--	--	c.344insG	c.1488delT	COL7A1	RDEB Gen sev
Austria	201910221	2007072	2019-04-01	RDEB	25	1 (Austria)	6 months	Mepitel	few hours	n.a.	0.008	--	--	--	c.682+1G>A	c.6173G>C	COL7A1	RDEB Gen sev
Austria	201910231	2007012	2019-05-01	RDEB	26	1 (Austria)	1 week	UrgoTül or Mepitel	few hours	n.a.	125	--	--	--	c.6081delC	c.6081delC	COL7A1	RDEB Gen sev
Austria	201910235_1	2007072	2019-05-01	RDEB	25	1 (Austria)	2 weeks	Mepitel	few hours	n.a.	1.6	--	--	--	c.682+1G>A	c.6173G>C	COL7A1	RDEB Gen sev
Austria	201910235_2	2007072	2019-05-01	RDEB	25	1 (Austria)	1 month	Mepitel	few hours	n.a.	5.6	--	--	--	c.682+1G>A	c.6173G>C	COL7A1	RDEB Gen sev
Austria	201910248_1	2010016	2019-07-01	RDEB	35	1 (Austria)	10 months	Swab	2	n.a.	only corneocytes	--	--	--	c.425A>G	c.425A>G	COL7A1	RDEB Gen sev
Austria	201910248_2	2010016	2019-07-01	RDEB	35	1 (Austria)	10 months	Swab	2	n.a.	16.9	--	--	--	c.425A>G	c.425A>G	COL7A1	RDEB Gen sev
Austria	201910248_3	2010016	2019-07-01	RDEB	35	1 (Austria)	1 month	Swab	2	n.a.	11	--	--	--	c.425A>G	c.425A>G	COL7A1	RDEB Gen sev

## Sheet: Table S2
Supplementary Table 2: Reagents for flow cytometry.
Target	Fluorophore	Catalogue #	Brand
Fc blockage	-	422301	BioLegend
CD11b	FITC	101205	BioLegend
CD16	PE	130-113-393	Miltenyi
LIVE/DEAD Fixable Red	TexasRed	L34971	Thermo Fisher
CD8	PerCP	344708	BioLegend
CD4	PE-C7	25-0048-42	Thermo Fisher
CD34	APC	130-113-176	Miltenyi
CD3	APC-Vio770	130-113-136	Miltenyi
CD11c	BV421	337226	BioLegend
CD45	VioGreen	130-110-638	Miltenyi

## Sheet: Table S3
Supplementary Table 3: Flow cytometry results.
Sample ID	EB type	Wound age	Wound type	Cells	LIVE	% Live Cells	CD45+	CD45-	CD34+ CD45-	lymphocytes	granulocytes	CD3+	CD4+	CD8+	CD16+	CD16-	ILC	Monos/Macs	CD16 Median Fluorescence Intensity	Neutrophil to Lymphocyte Ratio	Lymphocyte to Monocyte Ratio
healthy donor 1	--	--	blood	202661	197442	97.4248	183758	13684	1087	41118	125029	28335	14734.2	9237.21	120733	4250	203	7681.08	9830	2.93626	5.35315
healthy donor 2	--	--	blood	202357	198896	98.2897	194362	4534	471	68047	106648	51198	23192.7	20581.6	105560	1068	398	9271.07	16664	1.55128	7.33972
healthy donor 3	--	--	blood	209474	205750	98.2222	197974	7776	219	105456	72603	81085	48569.9	29596	69119	3435	270	5919.42	10715	0.65543	17.8153
pEB278-blood	JEB	--	blood	107827	101863	94.4689	101172	691	329	43641	39478	36896	26528.2	9150.21	33098	6286	177	13860.6	8461	0.758415	3.14857
pEB131-blood	JEB	--	blood	363772	324047	89.0797	321320	2727	10	83795	228131	57709	18870.8	31278.3	220055	8011	219	1799.39	12141	2.62611	46.5685
pEB220-blood	JEB	--	blood	67359	61391	91.14	61185	206	50	7593	51897	5267	2891.58	1759.18	50015	1869	30	985.078	11743	6.58699	7.70802
pEB85 W1+2	JEB	>3 months	W-chronic	36707	29255	79.6987	21824	7431	1	84	21228	52	9.984	21.996	16456	4726	13	30.5536	2001	195.905	2.74927
pEB220 W3	JEB	10 days	W-acute	349179	117022	33.5135	5838	111184	183	563	4475	452	301.032	98.084	3578	874	39	117.928	4213	6.35524	4.77412
pEB278 W	JEB	14 days	W-acute	63862	59857	93.7287	26078	33779	46	74	22891	55	11	2.002	20996	1874	47	138.213	3421	283.73	0.535404
pEB131 W1	JEB	7 days	W-acute	23385	17835	76.2668	14796	3039	164	9	13979	6	3	1.998	6629	7296	0	23.6736	2371	736.556	0.38017
pEB220 W1	JEB	8 months	W-chronic	333308	307210	92.17	194308	112902	35	357	190742	193	122.941	32.038	175644	14993	43	1068.69	3364	492	0.334053
pEB131 W2	JEB	years	W-chronic	656000	483000	73.628	450000	33000	1788	586	432000	275	111.925	117.975	327653	103175	27	720	3346	559.135	0.813889
pEB220 W2	JEB	years	W-chronic	446000	402000	90.1345	154464	247536	22	265	148683	118	40.946	25.96	139547	9078	21	880.445	4682	526.592	0.300984
pEB216-blood	RDEB	--	blood	329467	279469	84.8246	270572	8897	287	62917	191862	43495	20486.1	17354.5	186361	5419	516	7224.27	6321	2.96201	8.70911
pEB251 W1+2	RDEB	2-3 weeks	W-acute	31279	26626	85.1242	16183	10443	6	19	15172	19	3.002	4.997	11595	3528	6	22.6562	1877	610.263	0.838623
pEB207 W1	RDEB	2-3 weeks	W-acute	132301	32573	24.6204	20359	12214	106	103	19032	82	46.002	20.992	15323	3654	4	22.3949	2175	148.767	4.59926
pEB216W1	RDEB	years	W-chronic	543000	503000	92.6335	463000	40000	54	304	436000	146	70.956	0.9928	296309	138281	59	2500.2	772	974.701	0.12159
pEB216W2	RDEB	years	W-chronic	989000	891000	90.091	852000	39000	71	653	800000	305	122	12.993	556000	240734	144	6134.4	794	851.455	0.106449
pEB207 W2	RDEB	years	W-chronic	232434	183779	79.0672	164795	18984	143	257	147090	79	41.001	15.01	104824	41949	10	247.192	2411	407.875	1.03968

## Sheet: Table S4
Supplementary Table 4: Genetic diagnosis. n.a. = not available
Sample ID	Collection site	Patient age (years)	Mutation 1	Mutation 2
TJU1	California, US	n.a.	c.1837C>T p.Arg613X	c.1837C>T p.Arg613X
TJU2	California, US	n.a.	c.4172_4173dupC p.Gly1392ArgfsX10	c.4188_4189insTGGAACA p.A1397WfsX7
pEB255W1	Santiago, Chile	<1	c.6527dupC p.Gly2177TrpfsX113	c.6527dupC p.Gly2177TrpfsX113
pEB12W1_1	Santiago, Chile	34	c.6527dupC p.Gly2177TrpfsX113	c.6527dupC p.Gly2177TrpfsX113
pEB126W1_1	Santiago, Chile	21	c.6527dupC p.Gly2177TrpfsX113	c.6527dupC p.Gly2177TrpfsX113
